# Supplementary material for: Clinical utility of diffusion tensor imaging in sport-related concussion: a systematic review
Source: BJR Open. 2025 Oct 8;7(1):tzaf024. doi: 10.1093/bjro/tzaf024 (PMC12538676; doi:10.1093/bjro/tzaf024)
Supplement: tzaf024_Supplementary_Data [file tzaf024_supplementary_data.zip]

Archive with 3 entries (3 files):
- Supplementary File 1 Search Strategies.docx
- Supplementary File 2 PRISMA Checklist.docx
- Supplementary File 3 QUADAS-2 Guide.docx
